# Supplementary material for: Is a No-Restraint Policy Associated with Increased Aggression Towards Healthcare Professionals Among Inpatient Psychiatric Units? A 16-Year Retrospective Observational Study Conducted in Italy
Source: Nurs Rep. 2024 Dec 2;14(4):3779–85. doi: 10.3390/nursrep14040276 (PMC11677375; doi:10.3390/nursrep14040276)
Supplement: Supplementary file 1 [file nursrep-14-00276-s001.zip]

Archive with 1 entries (1 files):
- nursrep-3182836-supplementary.pdf
